# Supplementary material for: Global Research on Hemodialysis Nutrition and Patient-Centered Priorities: A Bibliometric Analysis (2006–2025)
Source: Healthcare (Basel). 2025 Dec 22;14(1):28. doi: 10.3390/healthcare14010028 (PMC12785684; doi:10.3390/healthcare14010028)
Supplement: Supplementary file 1 [file healthcare-14-00028-s001.zip]

Archive with 3 entries (3 files):
- Supplementary File S1.txt
- Supplementary Table S2.csv
- Supplementary Table S1.pdf
