# Supplementary material for: Global Research on Hemodialysis Nutrition and Patient-Centered Priorities: A Bibliometric Analysis (2006–2025)
Source: Healthcare (Basel). 2025 Dec 22;14(1):28. doi: 10.3390/healthcare14010028 (PMC12785684; doi:10.3390/healthcare14010028)
Supplement: Supplementary file 1 [file healthcare-14-00028-s001.zip › Supplementary File S1.txt]

adult
adults
african americans
age
ages
analyses
analysis
approach
approaches
association
associations
baseline
care
case-control
center
centre
chronic
clinic
clinical
clinical-outcomes
cohort
consequence
consequences
controlled-trial
correlation
correlations
cross-sectional
cu
current
disease
effect
effects
efficacy
evidence
evolution
factor
factors
female
females
follow-up
future
group
groups
hazard
hazards
hd
health
hospital
impact
incidence
index
intervention
iran
japan
knowledge
korea
kt
la
life
literature
male
males
management
medicine
meta-analysis
metabolism
method
methods
model
models
morbidity
multicenter
multicentre
nutrition
odds
outcome
outcomes
patient
patients
plasma
policies
policy
population
practice
predictor
predictors
prevalence
program
prospective
randomised
randomized
rate
rates
ratio
ratios
relationship
relationships
research
restrictions
retrospective
review
reviews
risk
risks
score
scores
serum
severity
state of the art
studies
study
supplementation
therapy
trend
trends
trial
trials
update
updates
year
years
