# Supplementary material for: Global Research on Hemodialysis Nutrition and Patient-Centered Priorities: A Bibliometric Analysis (2006–2025)
Source: Healthcare (Basel). 2025 Dec 22;14(1):28. doi: 10.3390/healthcare14010028 (PMC12785684; doi:10.3390/healthcare14010028)
Supplement: Supplementary file 1 [file healthcare-14-00028-s001.zip › Supplementary Table S2.csv]

label	synonyms
acute kidney injury	acute renal failure; aki
adherence	adherence; compliance
albumin	serum albumin; serum-albumin
amino acids	amino-acids
anemia	anaemia; haemoglobin; hb; hemoglobin
appetite	anorexia
bioelectrical impedance analysis	bioelectrical-impedance analysis
blood pressure	blood-pressure; bp; high blood pressure; hypertension; blood-pressure control
body composition	body-composition
body mass index	bmi; body-mass index
c-reactive protein	c reactive protein; crp
calcium	calcium intake
cardiovascular disease	cardiovascular diseases; cardiovascular-disease; cvd
cardiovascular outcomes	cardiovascular; cardiovascular death; cardiovascular disease; cardiovascular diseases; cardiovascular events; cardiovascular outcome; cardiovascular risk; cardiovascular-disease; cvd; cvd mortality; mace; major adverse cardiovascular events
chronic kidney disease	chronic kidney disease (ckd); chronic kidney failure; chronic renal failure; chronic-renal-failure; ckd; end stage renal disease; end stage renal failure; end-stage kidney disease; end-stage renal disease; end-stage renal disease ( esrd); end-stage renal disease (esrd); esrd; hemodialysis end-stage renal disease (esrd); kidney failure; kidney-disease; renal failure; stage renal-disease; renal-fai…
complementary therapies	complementary medicine
diabetes mellitus	dm; t1d; t2d; type 1 diabetes; type 2 diabetes; type ii diabetes; type-2 diabetes
dietary adherence	adherence to diet; diet adherence; diet compliance; dietary compliance
dietary intake	dietary-intake; diet
energy intake	caloric intake; calorie intake; dietary energy intake; energy-intake
erythropoiesis-stimulating agents	epo; epoetin; esa
exercise	aerobic exercise; physical activity; physical-activity
gastrointestinal symptoms	nausea; vomiting
hemodiafiltration	haemodiafiltration; hdf
hemodialysis	2-times weekly hemodialysis; chronic dialysis patients; chronic haemodialysis; chronic hemodialysis; chronic kidney-disease; conventional hemodialysis; dialysis; dialysis day; dialysis discontinuation; dialysis frequency; dialysis outcomes; dialysis outcomes and practice patterns study; dialysis patients; dialysis provision in low-resource settings; dialysis therapy; dialysis treatment; dialysis-…
hospitalization	hospital admissions; hospitalisation
inflammation	inflammatory markers; inflammatory response
insulin resistance	insulin-resistance
interdialytic weight gain	fluid overload; idwg; interdialytic weight-gain
interleukin-6	il-6; il6; interleukin 6
intradialytic parenteral nutrition	idpn; intradialytic parenteral nutrition (idpn); intradialytic parenteral-nutrition
intravenous iron	iv iron; parenteral iron
kidney transplantation	kidney transplant; kt; renal transplant; renal transplantation
malnutrition	nutritional risk; undernutrition
mental health	death anxiety; depression; depressive symptoms; anxiety
mortality	all-cause mortality; cardiovascular mortality; death; overall mortality; mortality risk; all-cause
nephrology	renal medicine
nonadherence	nonadherence; non adherence; non-adherence; noncompliance
older adults	aged; elderly; elderly patients; older adult; older people; older-adults
omega-3 fatty acids	omega-3-fatty-acids
oral nutritional supplements	ons; oral nutrition; oral nutrition supplement; oral nutrition supplements; oral nutritional supplement
oxidative stress	reactive oxygen species; ros
parathyroid hormone	i-pth; intact pth; ipth; pth; parathyroid-hormone
parenteral nutrition	parenteral-nutrition
peritoneal dialysis	pd; peritoneal-dialysis
phosphorus	hyperphosphatemia; phosphate; serum phosphorus
phosphorus restriction	low-phosphorus diet; phosphate restriction
potassium restriction	low-potassium diet
protein-energy wasting	pew; protein energy wasting
quality of life	health-related quality of life (hrqol); hrqol; kdqol-36; qol; quality-of-life; sf-36; version 2 (sf-36 v2)
randomized controlled trial	randomised controlled trial; randomised trial; randomized trial; rct
residual kidney function	residual renal function; rkf
sarcopenia	loss of muscle mass; muscle wasting
skeletal muscle	skeletal-muscle; muscle
sodium restriction	low-sodium diet; salt restriction
subjective global assessment	sga
systematic review	meta-analysis; metaanalysis
uremic toxins	uraemic toxins; uremia
vascular access	arterio-venous fistula; arteriovenous fistula; av fistula; avf
vitamin d	25(oh)d; 25-hydroxyvitamin d; calcitriol; cholecalciferol
